# Supplementary material for: Making smartglasses accessible: perspectives and prototypes from co-design with people with aphasia
Source: Sci Rep. 2025 Nov 3;15:38309. doi: 10.1038/s41598-025-22253-2 (PMC12583751; doi:10.1038/s41598-025-22253-2)
Supplement: Supplementary file 1 — Supplementary Information 1. [file 41598_2025_22253_MOESM1_ESM.zip]

Archive with 28 entries (25 files):
- Supplementary/
- __MACOSX/._Supplementary
- Supplementary/SM6.pdf
- __MACOSX/Supplementary/._SM6.pdf
- Supplementary/SM5.pdf
- __MACOSX/Supplementary/._SM5.pdf
- Supplementary/SM1.pdf
- __MACOSX/Supplementary/._SM1.pdf
- Supplementary/SM7/
- Supplementary/SM3.pdf
- __MACOSX/Supplementary/._SM3.pdf
- Supplementary/SM2.pdf
- __MACOSX/Supplementary/._SM2.pdf
- Supplementary/SM-Descriptions.pdf
- __MACOSX/Supplementary/._SM-Descriptions.pdf
- Supplementary/SM4/
- Supplementary/SM8.pdf
- __MACOSX/Supplementary/._SM8.pdf
- Supplementary/SM7/SM7.srt
- __MACOSX/Supplementary/SM7/._SM7.srt
- Supplementary/SM7/.DS_Store
- __MACOSX/Supplementary/SM7/._.DS_Store
- Supplementary/SM7/SM7.mp4
- __MACOSX/Supplementary/SM7/._SM7.mp4
- Supplementary/SM4/SM4.srt
- __MACOSX/Supplementary/SM4/._SM4.srt
- Supplementary/SM4/SM4.mp4
- __MACOSX/Supplementary/SM4/._SM4.mp4
