# Supplementary material for: Making smartglasses accessible: perspectives and prototypes from co-design with people with aphasia
Source: Sci Rep. 2025 Nov 3;15:38309. doi: 10.1038/s41598-025-22253-2 (PMC12583751; doi:10.1038/s41598-025-22253-2)
Supplement: Supplementary file 1 — Supplementary Information 1. [file 41598_2025_22253_MOESM1_ESM.zip › Supplementary/SM7/SM7.srt]

1
00:00:16,000 --> 00:00:20,400
Black coffee and three sugars, please.

2
00:00:20,400 --> 00:00:23,240
I have had a stroke and aphasia.

3
00:00:23,240 --> 00:00:30,240
I am trying to get to Angel Tube Stop.

4
00:00:53,240 --> 00:00:56,240
Thank you.
