# Supplementary material for: Making smartglasses accessible: perspectives and prototypes from co-design with people with aphasia
Source: Sci Rep. 2025 Nov 3;15:38309. doi: 10.1038/s41598-025-22253-2 (PMC12583751; doi:10.1038/s41598-025-22253-2)
Supplement: Supplementary file 1 — Supplementary Information 1. [file 41598_2025_22253_MOESM1_ESM.zip › Supplementary/SM4/SM4.srt]

1
00:00:00,000 --> 00:00:09,680
Currently, it's 11am and John is at a trendy London coffee shop, which is busy and noisy.

2
00:00:09,680 --> 00:00:14,520
John is in the process of queuing and then ordering a coffee for himself and his wife,

3
00:00:14,520 --> 00:00:17,720
who is running late on the train.

4
00:00:17,720 --> 00:00:23,680
Unfortunately, John has trouble remembering and verbally saying his wife's favourite

5
00:00:23,680 --> 00:00:28,160
coffee order, Oat Vanilla Macchiato.

6
00:00:28,160 --> 00:00:33,360
He's about to reach the end of the bustling coffee shop queue and feeling under pressure

7
00:00:33,360 --> 00:00:36,680
about the impending communication with the barista.

8
00:00:36,680 --> 00:00:41,820
He needs to order his Americano coffee, the Vanilla Macchiato, and request further assistance

9
00:00:41,820 --> 00:00:47,600
from the barista to carry the coffee over to his table due to his trouble with mobility.

10
00:00:47,600 --> 00:00:52,960
Regrettably, the barista at the store has previously got his orders wrong and often

11
00:00:52,960 --> 00:01:00,440
requires him to repeat himself loudly above the background noise.

12
00:01:00,440 --> 00:01:01,920
It's the early afternoon.

13
00:01:01,920 --> 00:01:07,000
Amy is in a busy supermarket full of shoppers buying their dinner.

14
00:01:07,000 --> 00:01:11,560
Since she last visited, frustratingly, the supermarket has changed the layout of the

15
00:01:11,560 --> 00:01:13,840
store yet again.

16
00:01:13,840 --> 00:01:19,720
As a consequence, Amy has spent over ten minutes desperately searching for a single can of

17
00:01:19,720 --> 00:01:22,400
Heinz Baked Beans.

18
00:01:22,400 --> 00:01:26,720
John is busy minding their own business, and she feels too self-conscious to speak

19
00:01:26,720 --> 00:01:29,200
with her non-verbal aphasia.

20
00:01:29,200 --> 00:01:34,080
To make matters worse, the supermarket staff are nowhere to be seen since the Tesco's

21
00:01:34,080 --> 00:01:35,880
upgraded to an array of self-checkouts.

22
00:01:35,880 --> 00:01:42,920
Equally, when she tracks down supermarket staff, they have a habit of avoiding communication

23
00:01:42,920 --> 00:01:49,320
and telling her that they're out of stock.

24
00:01:49,320 --> 00:01:53,200
Alan is heading to his monthly doctor's appointment on the busy tube.

25
00:01:53,200 --> 00:01:59,400
He feels apprehensive and is low on confidence, having spent months trying to get an appointment

26
00:01:59,400 --> 00:02:01,680
with a doc over the phone.

27
00:02:01,680 --> 00:02:06,480
He has faced some changes with his blood pressure since he got put on the new medication and

28
00:02:06,480 --> 00:02:09,120
disruptive sleeping.

29
00:02:09,120 --> 00:02:13,840
Alan is not a fan of traveling by tube due to his hemiplegia, and also he struggles to

30
00:02:13,840 --> 00:02:16,120
read the signage in the crowds.

31
00:02:16,120 --> 00:02:19,880
This means that he often asks members of the public to double-check he's heading in

32
00:02:19,880 --> 00:02:21,680
the right direction.

33
00:02:21,680 --> 00:02:26,120
Having finally reached the doctor's, Alan feels tired and his communication is immediately

34
00:02:26,120 --> 00:02:28,440
put under more pressure.

35
00:02:28,440 --> 00:02:34,000
Despite his aphasia, Alan has to explain and describe his recent bodily symptoms to the

36
00:02:34,000 --> 00:02:35,880
unfamiliar doctor.

37
00:02:35,880 --> 00:02:40,040
Consequently, this places lots of pressure on his memory and verbal skill.

38
00:02:40,040 --> 00:02:44,120
He will likely even struggle to remember the conversation and doctor's words.
